# Supplementary material for: How Promising Are “Ultraprocessed” Front-of-Package Labels? A Formative Study with US Adults
Source: Nutrients. 2024 Apr 6;16(7):1072. doi: 10.3390/nu16071072 (PMC11013171; doi:10.3390/nu16071072)
Supplement: Supplementary file 1 [file nutrients-16-01072-s001.zip]

Archive with 1 entries (1 files):
- nutrients-2926752-supplementary.pdf
